# Supplementary material for: Rescuing Loading Induced Bone Formation at Senescence
Source: PLoS Comput Biol. 2010 Sep 9;6(9):e1000924. doi: 10.1371/journal.pcbi.1000924 (PMC2936512; doi:10.1371/journal.pcbi.1000924)
Supplement: Protocol S1 — Consolidated (‘zipped’) file that includes a ‘readme’, c++ code and necessary input files for compiling and executing the code representing the developed model, and executable files compiled for both Macintosh OSX (Leopard) and windows PC based computer platforms. (5.17 MB ZIP) [file pcbi.1000924.s001.zip › ABMV_PLoS/Agent.cpp]

//////////////////////////////////////////////////////////////////////////////////////////////
// Agent.cpp
// The file defines the function GetAgentSet.
// The function GetAgentSet creates connectivity among the cells (precursors and osteocytes).
// This function is called by main.cpp. 
// Created by Jitendra Prasad, Ph.D. / Brandon J. Ausk / Sundar Srinivasan, Ph.D.
// University of Washington at Seattle. 
//////////////////////////////////////////////////////////////////////////////////////////////

#include <vector>
#include <cmath>
using namespace std;

vector<vector<short> > GetAgentSet(int ncell, int nob, double rad, vector<vector<double> > cellXY)
{
	vector<short> VecShort(ncell,0);
	vector<vector<short> > agentset(ncell,VecShort);
	for (int i=0; i<ncell; i++)
		for (int j=0; j<ncell; j++)
		{
			double dist;
			if (i<nob && j<nob)
				dist = 0;
			else
				dist = sqrt( pow(cellXY[i][0]-cellXY[j][0],2) + pow(cellXY[i][1]-cellXY[j][1],2) );
			if (dist > 0 && dist < rad)
				agentset[i][j] = 1;
		}

	for (int i=1; i<nob/2-1; i++)
	{
		agentset[i][i-1] = 1;
		agentset[i][i+1] = 1;
		agentset[i+nob/2][i+nob/2-1] = 1;
		agentset[i+nob/2][i+nob/2+1] = 1;
	}
	// osteoblast connectivities for ob number 1 and nob/2 on endocortical surface
	agentset[0][1] = 1;
	agentset[0][nob/2-1] = 1;
	agentset[nob/2-1][0] = 1;
	agentset[nob/2-1][nob/2-2] = 1;
	// osteoblast connectivities for ob number nob/2+1 and nob on periosteal surface
	agentset[nob/2][nob/2+1]=1;
	agentset[nob/2][nob-1]=1;
	agentset[nob-1][nob/2]=1;
	agentset[nob-1][nob-2]=1;
	return agentset;
}
