# Supplementary material for: Rescuing Loading Induced Bone Formation at Senescence
Source: PLoS Comput Biol. 2010 Sep 9;6(9):e1000924. doi: 10.1371/journal.pcbi.1000924 (PMC2936512; doi:10.1371/journal.pcbi.1000924)
Supplement: Protocol S1 — Consolidated (‘zipped’) file that includes a ‘readme’, c++ code and necessary input files for compiling and executing the code representing the developed model, and executable files compiled for both Macintosh OSX (Leopard) and windows PC based computer platforms. (5.17 MB ZIP) [file pcbi.1000924.s001.zip › ABMV_PLoS/Agent.h]

//////////////////////////////////////////////////////////////////////////////////////////////
// Agent.h
// The file declares the function GetAgentSet, which is defined in Agent.cpp .
// The function GetAgentSet creates connectivity among the cells (osteoblasts and osteocytes).
// This function is called by main.cpp. 
// Created by Jitendra Prasad, Ph.D. / Brandon J. Ausk / Sundar Srinivasan, Ph.D.
// University of Washington at Seattle. 
//////////////////////////////////////////////////////////////////////////////////////////////

#ifndef _AGENT_H
#define _AGENT_H

vector<vector<short> > GetAgentSet(int ncell, int nob, double rad, vector<vector<double> > cellXY);

#endif
