# Supplementary material for: Rescuing Loading Induced Bone Formation at Senescence
Source: PLoS Comput Biol. 2010 Sep 9;6(9):e1000924. doi: 10.1371/journal.pcbi.1000924 (PMC2936512; doi:10.1371/journal.pcbi.1000924)
Supplement: Protocol S1 — Consolidated (‘zipped’) file that includes a ‘readme’, c++ code and necessary input files for compiling and executing the code representing the developed model, and executable files compiled for both Macintosh OSX (Leopard) and windows PC based computer platforms. (5.17 MB ZIP) [file pcbi.1000924.s001.zip › ABMV_PLoS/EvalObjFun.cpp]

//////////////////////////////////////////////////////////////////////////////////////////////
// EvalObjFun.cpp 
// The file defines the function EvalObjFun. 
// The function EvalObjFun computes rp.BFR for both young and aged animals. 
// This function is called by the file main.cpp. 
// Created by Jitendra Prasad, Ph.D. / Brandon J. Ausk / Sundar Srinivasan, Ph.D.
// University of Washington at Seattle. 
//////////////////////////////////////////////////////////////////////////////////////////////

#include <vector>
using namespace std;

#include "Iterate.h"

double EvalObjFun(int nABM, vector<double> Para, float Tcmin,  
				  vector<vector<double> > Prot_young, int nProt_young, double extratime, 
				  vector<double> prottime_young, vector<double> maxtime_young,
				  int nob_young, int ncell_young, 
				  vector<vector<int> > agentConnection_young, vector<int> agentcount_young, 
				  vector<int> dummyagentcount_young, vector<vector<double> > strain_young, 
				  vector<vector<double> > Prot_aged, int nProt_aged,  
				  vector<double> prottime_aged, vector<double> maxtime_aged,
				  int nob_aged, int ncell_aged, 
				  vector<vector<int> > agentConnection_aged, vector<int> agentcount_aged, 
				  vector<int> dummyagentcount_aged, vector<vector<double> > strain_aged,
				  vector< vector<double> > BFRinVivo_combined, vector<double> std_combined)
{
	int nABM_young = nABM/2;
	vector<double> ParaVec(nABM_young,0);
	vector< vector<double> > ParaList_young(1,ParaVec);
	int nPara_young = 1;
	for(int j=0; j<nABM_young; j++)
		ParaList_young[0][j] = Para[j];
	
	//Iterate for every parameter and protocol
	
	vector<vector<double> > rpBFR_Para_young = DoIterations(Tcmin, ParaList_young, nPara_young, nABM_young, 
															Prot_young, nProt_young, extratime, 
															prottime_young, maxtime_young,
															nob_young, ncell_young, 
															agentConnection_young, agentcount_young, 
															dummyagentcount_young, strain_young, true);
															
	//Repeat for old mice
	int nABM_aged = nABM_young;
	vector< vector<double> > ParaList_aged(1,ParaVec);
	int nPara_aged = 1;
	for(int j=0; j<nABM_aged; j++)
		ParaList_aged[0][j] = Para[nABM/2+j];
	
	vector<vector<double> > rpBFR_Para_aged = DoIterations(Tcmin, ParaList_aged, nPara_aged, nABM_aged, 
														   Prot_aged, nProt_aged, extratime, 
														   prottime_aged, maxtime_aged,
														   nob_aged, ncell_aged, 
														   agentConnection_aged, agentcount_aged, 
														   dummyagentcount_aged, strain_aged, false);
	return 1;
}
