# Supplementary material for: Rescuing Loading Induced Bone Formation at Senescence
Source: PLoS Comput Biol. 2010 Sep 9;6(9):e1000924. doi: 10.1371/journal.pcbi.1000924 (PMC2936512; doi:10.1371/journal.pcbi.1000924)
Supplement: Protocol S1 — Consolidated (‘zipped’) file that includes a ‘readme’, c++ code and necessary input files for compiling and executing the code representing the developed model, and executable files compiled for both Macintosh OSX (Leopard) and windows PC based computer platforms. (5.17 MB ZIP) [file pcbi.1000924.s001.zip › ABMV_PLoS/Input.cpp]

//////////////////////////////////////////////////////////////////////////////////////////////
// Input.cpp
// The file defines the function ReadDoubleMatrix.
// The function ReadDoubleMatrix reads a data file and stores it in a matrix form.
// This function is called by main.cpp. 
// Created by Jitendra Prasad, Ph.D. / Brandon J. Ausk / Sundar Srinivasan, Ph.D.
// University of Washington at Seattle. 
//////////////////////////////////////////////////////////////////////////////////////////////

#include <vector>
#include <fstream>
#include <string>
#include <sstream>
using namespace std;

vector<vector<double> > ReadDoubleMatrix(const char* filename)
{
   vector < vector < double > > info;
   ifstream file(filename);
   string line;
   while ( getline(file, line) )
   {
      vector < double > data;
      double value;
      istringstream iss(line);
      while (iss >> value)
      {
         data.push_back(value);
      }
      info.push_back(data);
   }
   file.close(); 
   return info;
}

vector<double> ReadDoubleVector(const char* filename)
{

	vector < double > data;
   ifstream file(filename);
   string line;
   while ( getline(file, line) )
   {
      double value;
      istringstream iss(line);
      while (iss >> value)
      {
         data.push_back(value);
      }

   }
   file.close(); 
   return data;
}
