# Supplementary material for: Rescuing Loading Induced Bone Formation at Senescence
Source: PLoS Comput Biol. 2010 Sep 9;6(9):e1000924. doi: 10.1371/journal.pcbi.1000924 (PMC2936512; doi:10.1371/journal.pcbi.1000924)
Supplement: Protocol S1 — Consolidated (‘zipped’) file that includes a ‘readme’, c++ code and necessary input files for compiling and executing the code representing the developed model, and executable files compiled for both Macintosh OSX (Leopard) and windows PC based computer platforms. (5.17 MB ZIP) [file pcbi.1000924.s001.zip › ABMV_PLoS/Input.h]

//////////////////////////////////////////////////////////////////////////////////////////////
// Input.h
// The file declares the function ReadDoubleMatrix / ReadDoubleVector, which is defined in Input.cpp .
// The function ReadDoubleMatrix reads a data file and stores it in a matrix form.
// This function is called by main.cpp. 
// Created by Jitendra Prasad, Ph.D. / Brandon J. Ausk / Sundar Srinivasan, Ph.D.
// University of Washington at Seattle. 
//////////////////////////////////////////////////////////////////////////////////////////////

#ifndef _INPUT_H
#define _INPUT_H
//Function Declaration
vector<vector<double> > ReadDoubleMatrix(const char* filename);
vector<double> ReadDoubleVector(const char* filename);
#endif
