# Supplementary material for: Rescuing Loading Induced Bone Formation at Senescence
Source: PLoS Comput Biol. 2010 Sep 9;6(9):e1000924. doi: 10.1371/journal.pcbi.1000924 (PMC2936512; doi:10.1371/journal.pcbi.1000924)
Supplement: Protocol S1 — Consolidated (‘zipped’) file that includes a ‘readme’, c++ code and necessary input files for compiling and executing the code representing the developed model, and executable files compiled for both Macintosh OSX (Leopard) and windows PC based computer platforms. (5.17 MB ZIP) [file pcbi.1000924.s001.zip › ABMV_PLoS/Iterate.cpp]

//////////////////////////////////////////////////////////////////////////////////////////////
// Iterate.cpp
// The file defines the function DoIterations.
// The function DoIterations computes Relative Periosteal Bone Formation Rate (rp.BFR).
// This function is called by EvalObjFun.cpp. 
// Created by Jitendra Prasad, Ph.D. / Brandon J. Ausk / Sundar Srinivasan, Ph.D.
// University of Washington at Seattle. 
//////////////////////////////////////////////////////////////////////////////////////////////

#include <iostream>
#include <vector>		
#include <algorithm>
#include <cmath>

//#include <fstream>
//#include <sstream>
//#include <string>
//#include <cstring>

using namespace std; 
#include "Output.h"

vector<vector<double> > DoIterations(float Tcmin, vector<vector<double> > ParaList, int nPara, int nABM, 
									 vector<vector<double> > Prot, int nProt, double extratime, 
									 vector<double> prottime, vector<double> maxtime,
									 int nob, int ncell, 
									 vector<vector<int> > agentConnection, vector<int> agentcount, 
									 vector<int> dummyagentcount, vector<vector<double> > strain, bool IsYoung)
{
	vector<double> Vec1(nProt,0);
	vector<vector<double> > rpBFR_Para(nPara,Vec1);
	Vec1.clear();
	
	double temax, temin, alphae, CaStore0, Rt, alphaStore, Decay, deNFATThreshold, nucNFATMax, MARmax;
	for (int ipara = 0; ipara < nPara; ipara++) //usually there is only one Para while evaluating Optimization Objective Function
	{
		
		temax = ParaList[ipara][0];
		temin = 0;
		if (temin >= temax) temin = 0.9999*temax;
		
		Rt = ParaList[ipara][1];
		CaStore0 = ParaList[ipara][2];
		alphae = (temax-temin)/10.0;
		alphaStore = CaStore0/10.0;
		
		Decay = ParaList[ipara][3];
		
		deNFATThreshold = 0; //for simulated annealing
		
		nucNFATMax = ParaList[ipara][4];
		MARmax = ParaList[ipara][5];
		
		vector<double> Vec2(nob,0), CaStrain(ncell,0);
		vector<vector<double> > MARCell(nProt, Vec2);
		
		int nMaxMaxtime = int (*(max_element(maxtime.begin(),maxtime.end()))); //Finding the maximum value
		
		vector<vector<double> > Mat1(nMaxMaxtime,Vec2);
		vector<vector<vector<double> > > Realtime(nProt,Mat1); 
		Mat1.clear();
		
		//  Protocal Loop
		
		for (int iprot=0; iprot<nProt; iprot++)
		{
			
			for(int j=nob; j<ncell; j++)
				CaStrain[j] = 100.0/(1.+exp(-(strain[iprot][j]-
											  (temax + temin)/2.0)/alphae)); 
			//Ocyte is the mechanosensor
			
			//  Initiating for storage purposes
			vector<vector<double> > CaCell(int(maxtime[iprot]),nob);
			vector<vector<double> > deNFAT(int(maxtime[iprot]+extratime/2),Vec2); //zero initialized
			vector<double> Energy(ncell,CaStore0);
			vector<double> CaComm(ncell,0);  //  Initialize communication equal to zero for t=1
			vector<double> CaActual(ncell,0); //  This will be fed into CaCell and used for communication
			
			// NOTE : The first index it CaCell is t=1; That means there is no t=0
			int keystim = 0;     //   If Keystim equals 1 stimulus is OFF 
			//If Keystim equals 0 stimulus is ON
			int keycycle = 0; //check data type    //   Keycycle used to track cycle groupin
			
			// First Time Loop is for Strain portion
			// Second Time Loop is for Communication during 'Extra Time'
			
			for(int t=0; t<prottime[iprot]; t++)
			{
				//replenishing the stores if the cell is quiet
				for (int i=0; i<ncell; i++) 
				{
					if (CaActual[i]<=1.0e-06)
						Energy[i] = Energy[i]+Rt*1.0/(1.0+exp((Energy[i]-CaStore0/2.0)/alphaStore)); //energy store at i = 0 corresponds to t = 1
					if (Energy[i] > CaStore0)
						Energy[i] = CaStore0;
				}
				//keystim equal to 0 means stimulus on
				if (keystim == 0)
				{                
					//new communication try
					for (int i=0; i<ncell; i++)
					{
						double product = 0;
						for (int k=0; k < agentcount[i]; k++)
							product = product + CaActual[agentConnection[i][k]]; 
						CaComm[i]=product/double(dummyagentcount[i]); 
						if (CaComm[i]<= Tcmin)
							CaComm[i] = 0;
					}
					for (int i=0; i<ncell; i++)
					{
						// This sets CaActual to the higher value between strain and
						// communication induced calcium
						CaActual[i]=max(CaStrain[i],CaComm[i]);	
						
						// This sets CaActual to the minimum between the desired
						// response and what is allowable due to energy levels
						CaActual[i]=min(CaActual[i],Energy[i]);
					}
				}
				else
				{
					for (int i=0; i<ncell; i++)
					{
						double product = 0;
						for (int k=0; k < agentcount[i]; k++)
							product = product + CaActual[agentConnection[i][k]]; 
						CaComm[i]=product/double(dummyagentcount[i]); 
						if (CaComm[i]<= Tcmin)
							CaComm[i] = 0;
					}
					// This sets CaActual to the minimum between the desired
					// response and what is allowable due to energy levels
					for (int i=0; i<ncell; i++)
						CaActual[i]=min(CaComm[i],Energy[i]);
				}
				
				// Setting small signals equal to zero%%%%%
				for (int i=0; i<ncell; i++)
				{
					if (CaActual[i] < 0.67)
						CaActual[i] = 0.0; // correction for the sigmoid value when under min threshold
					// value of 100*1/(1+exp(5))
					// Depleting energy due to response
					Energy[i] = Energy[i] - CaActual[i];
					if ( Energy[i] < 0 )
						Energy[i] = 0;
				}
				
				//%%%%%%%%%%%%%%%%%%%%%%%%%%%%%%%%%%%%%%%%%%%
				// Used to track when stimulus is applied %%%%
				keycycle = keycycle + 1;
				if (keycycle == int(Prot[iprot][3]))
					keystim = 1;
				if (keycycle == int(Prot[iprot][2] + Prot[iprot][3]))
				{
					keystim = 0;
					keycycle = 0;
				}
				//%%%%%%%%%%%%%%%%%%%%%%%%%%%%%%%%%%%%%%%%%%%%%%
				//%%%%%%%%%%%%%%%%%%%%%%%%%%%%%%%%%%%%%%%%%%%%%%
				
				for(int i=0; i<nob; i++)
				{
					CaCell[t][i]=CaActual[i]; //OPT: Eliminate CaCell; use CaActual instead
				}
				if (t>0)
					for(int i=0; i<nob; i++)
						deNFAT[t][i]=Decay*deNFAT[t-1][i]+CaCell[t][i]; //Computing the gene transcription
				//occuring in the real-time based upon geometrically weighted moving
				//averages with an infinite backward window
				
				for(int i=0; i<nob; i++)
					Realtime[iprot][t][i]=CaActual[i];
			}
			
			//%%%%% Extra Time %%%%%%
			for(int t = int(prottime[iprot]); t < int(maxtime[iprot]); t++)
			{
				// replenishing the stores if the cell is quiet
				for (int i=0; i<ncell; i++)
				{
					if (CaActual[i]<=1.0e-06)
						Energy[i] = Energy[i]+Rt*1.0/(1+exp((Energy[i]-CaStore0/2.0)/alphaStore));
					
					if (Energy[i] > CaStore0)
						Energy[i] = CaStore0;
				}
				
				for (int i=0; i<ncell; i++)
				{
					double product = 0;
					for (int k=0; k < agentcount[i]; k++)
						product = product + CaActual[agentConnection[i][k]]; 
					CaComm[i]=product/double(dummyagentcount[i]); 
					if (CaComm[i]<= Tcmin)
						CaComm[i] = 0;
				}
				// This sets CaActual to the minimum between the desired
				// response and what is allowable due to energy levels
				for (int i=0; i<ncell; i++)
					CaActual[i]=min(CaComm[i],Energy[i]);
				
				//%%%%%% Setting small signals equal to zero%%%%%
				for (int i=0; i<ncell; i++)
				{
					if (CaActual[i] < 0.67)
						CaActual[i] = 0.0; // correction for the sigmoid value when under min threshold
					
					// Depleting energy due to response
					Energy[i] = Energy[i] - CaActual[i];
					if ( Energy[i] < 0 )
						Energy[i] = 0;
				}
				
				for(int i=0; i<nob; i++)
					CaCell[t][i]=CaActual[i]; 
				
				for(int i=0; i<nob; i++)
					deNFAT[t][i]=Decay*deNFAT[t-1][i]+CaCell[t][i]; //Computing the gene transcription
				//occuring in the real-time based upon geometrically weighted moving
				//averages with an infinite backward window
				
				for(int i=0; i<nob; i++)
					Realtime[iprot][t][i]=CaActual[i];
			}
			
			//%%%%%%%%%%%%%%%%%%%%%%%%%%%%%%%%%%%%%%%%%%%%%%%%%%%%%%%%%%%%%%%%%%%%%%%%%%%
			//%Computing Gene transcription for a bit after the protocol ends
			//%for all but the largest protocol (typically rest-inserted,
			//%which really does not require any more computation than that
			//%allowed by the 'extratime' number...
			
			int endtime = nMaxMaxtime;
			if (int(maxtime[iprot]) < nMaxMaxtime)
			{		
				endtime = int(maxtime[iprot] + extratime/2);
			}
			
			for (int t = int(maxtime[iprot]); t < endtime; t++) // CaCell for t > maxtime (i.e. prottime+extratime) is forced to be zero
			{
				for(int i=0; i<nob; i++)
					deNFAT[t][i]=Decay*deNFAT[t-1][i]; //since CaCell[t][i] = 0 here
				//%Computing the gene transcription
				//%occuring in the real-time based upon geometrically weighted moving averages with an infinite backward window
			}
			
			//Printing Ca2+ in Periosteal Osteoblasts For Each Protocol
			OutputToFile("Ca", IsYoung, iprot, Realtime[iprot], "Time(s)", "Osteoblast_No.");
			
			//Printing NFAT in Periosteal Osteoblasts For Each Protocol
			OutputToFile("NFAT", IsYoung, iprot, deNFAT, "Time(s)", "Osteoblast_No.");		
			
			//%%%%%%%%%%%%%%%%%%%%%%%%%%%%%%%%%%%%%%%%%%%%%%%%%%%%%%%%%%%%%%%%%%%%%%%%%%%
			
			vector<double> nucNFAT(nob,0);
			for(int i=0; i<nob; i++)
			{
				double deNFATSum = 0;
				for(int t=0; t < endtime; t++)
				{
					deNFAT[t][i] = deNFAT[t][i] - deNFATThreshold;
					if(deNFAT[t][i] < 0 )
						deNFAT[t][i] = 0;
					deNFATSum = deNFATSum + deNFAT[t][i];
				}
				nucNFAT[i] = deNFATSum;
				if (nucNFAT[i] > 0)
					MARCell[iprot][i] = MARmax/(1.0+exp(-(nucNFAT[i]-nucNFATMax/2.0)/0.1/nucNFATMax));
			}
		}
		
		//Printing MAR in Periosteal Osteoblasts For Each Protocol
		OutputToFile("rp.MAR", IsYoung, -1, MARCell, "Prot._No.", "Osteoblast_No.");		
		
		vector<double> BFRPeri(nProt,0); // periosteal tissue level BFR
		vector<double> BFREndo(nProt,0); // endocortical tissue level BFR
		vector<double> MARPeri(nProt,0); // periosteal tissue level MAR
		vector<double> MAREndo(nProt,0); // endocortical tissue level MAR
		vector<double> MSPeri(nProt,0); // periosteal tissue level MS
		vector<double> MSEndo(nProt,0); // endocortical tissue level MS
		
		for (int iprot=0; iprot < nProt; iprot++) 		
		{
			int nNonZeroMARCellPeri = 0;
			int nNonZeroMARCellEndo = 0;
			double sumMARCellPeri = 0;
			double sumMARCellEndo = 0;
			
			for(int i=0; i < nob/2; i++)
			{
				if(MARCell[iprot][i] != 0)
					nNonZeroMARCellEndo = nNonZeroMARCellEndo + 1;
				sumMARCellEndo = sumMARCellEndo + MARCell[iprot][i];
			}
			for(int i=nob/2; i < nob; i++)
			{
				if(MARCell[iprot][i] != 0)
					nNonZeroMARCellPeri = nNonZeroMARCellPeri + 1;
				sumMARCellPeri = sumMARCellPeri + MARCell[iprot][i];
			}
			if(nNonZeroMARCellPeri != 0)
			{
				MSPeri[iprot] = double(nNonZeroMARCellPeri)/double(nob)*2.0*100.0; // MS is simply the no of cells that have nonzero MAR
				MARPeri[iprot] = sumMARCellPeri/double(nNonZeroMARCellPeri); // MAR is the non-zero ave of MAR in each cell
				BFRPeri[iprot] = MSPeri[iprot]*MARPeri[iprot]/100.0;
			}
			if(nNonZeroMARCellEndo != 0)
			{
				MSEndo[iprot] = double(nNonZeroMARCellEndo)/double(nob)*2.0*100.0; // MS is simply the no of cells that have nonzero MAR
				MAREndo[iprot] = sumMARCellEndo/double(nNonZeroMARCellEndo); // MAR is the non-zero ave of MAR in each cell
				BFREndo[iprot] = MSEndo[iprot]*MAREndo[iprot]/100.0;
			}
			rpBFR_Para[ipara][iprot] = BFRPeri[iprot]; 
		}
		//Printing BFR in Periosteal Osteoblasts For Each Protocol
		OutputToFile("rp.BFR", IsYoung, -2, rpBFR_Para, "Param._No.", "Prot._No.");	
	}
	return rpBFR_Para;
}
