# Supplementary material for: Rescuing Loading Induced Bone Formation at Senescence
Source: PLoS Comput Biol. 2010 Sep 9;6(9):e1000924. doi: 10.1371/journal.pcbi.1000924 (PMC2936512; doi:10.1371/journal.pcbi.1000924)
Supplement: Protocol S1 — Consolidated (‘zipped’) file that includes a ‘readme’, c++ code and necessary input files for compiling and executing the code representing the developed model, and executable files compiled for both Macintosh OSX (Leopard) and windows PC based computer platforms. (5.17 MB ZIP) [file pcbi.1000924.s001.zip › ABMV_PLoS/Iterate.h]

//////////////////////////////////////////////////////////////////////////////////////////////
// Iterate.h
// The file declares the function DoIterations, which is defined in Iterate.cpp .
// The function DoIterations computes Bone Formation Rate (BFR).
// This function is called by EvalObjFun.cpp. 
// Created by Jitendra Prasad, Ph.D. / Brandon J. Ausk / Sundar Srinivasan, Ph.D.
// University of Washington at Seattle. 
//////////////////////////////////////////////////////////////////////////////////////////////

#ifndef _ITERATE_H
#define _ITERATE_H
//Function Declaration

vector<vector<double> > DoIterations(float Tcmin, vector<vector<double> > ParaList, int nPara, int nABM, 
									vector<vector<double> > Prot, int nProt, double extratime, 
									vector<double> prottime, vector<double> maxtime,
									int nob, int ncell, 
									vector<vector<int> > agentConnection, vector<int> agentcount, 
									vector<int> dummyagentcount, vector<vector<double> > strain, bool IsYoung);

#endif
