# Supplementary material for: Rescuing Loading Induced Bone Formation at Senescence
Source: PLoS Comput Biol. 2010 Sep 9;6(9):e1000924. doi: 10.1371/journal.pcbi.1000924 (PMC2936512; doi:10.1371/journal.pcbi.1000924)
Supplement: Protocol S1 — Consolidated (‘zipped’) file that includes a ‘readme’, c++ code and necessary input files for compiling and executing the code representing the developed model, and executable files compiled for both Macintosh OSX (Leopard) and windows PC based computer platforms. (5.17 MB ZIP) [file pcbi.1000924.s001.zip › ABMV_PLoS/main.cpp]

/////////////////////////////////////////////////////////////////////////////////////////////
// main.cpp
// This is the main file of the program. 
// Other subroutines are called from here.
// Created by Jitendra Prasad, Ph.D. / Brandon J. Ausk / Sundar Srinivasan, Ph.D.
// University of Washington at Seattle.
//////////////////////////////////////////////////////////////////////////////////////////////

#include <iostream> //main c++ header
#include <fstream> //header for file input/output
#include <vector> //vector data structure
#include <cmath> //Math routines
#include <ctime> //Time routines
#include <algorithm> //algorithms for vector manipulation
#include <sstream> //string input/output manipulation
#include <string> //string manipulation
using namespace std;

#include "Input.h" //header to read input file
#include "Agent.h" //To creat agent connectivity
#include "EvalObjFun.h" //To computate rp.BFR

int main()
{
	cout << "Wait ..." << endl;
	double extratime = 200; 
	//cout << "how many extra seconds should real-time signaling be computed for? :"; 
	//cin >> extratime; //read extra time (e.g. 200)
	
	double rad = 5; 
	//cout << "what is the canalicular length? :";
	//cin >> rad; //read canalicular length (e.g. 5)
	
	float Tcmin = 2.5;
	//cout << "what is Tcmin (intercellular Ca++ communication threshold)? :";
	//cin >> Tcmin; //read (e.g. 2.5)
	
	// File Input and Calculations of Intermediate Variables
	
	// ***************************************************
	// ************** YOUNG MOUSE INPUT *****************
	// ***************************************************
	
	//Reading the protocols
	vector<vector<double> > Prot_young = ReadDoubleMatrix("prot_young.txt");
	int nProt_young = int(Prot_young.size());
	
	vector<double> prottime_young(nProt_young), maxtime_young(nProt_young);
	for (int i = 0; i < nProt_young; i++)
	{
		prottime_young[i] = ( Prot_young[i][3] + Prot_young[i][2] ) * Prot_young[i][1] / Prot_young[i][3];
		maxtime_young[i] = prottime_young[i] + extratime;
	}
	
	// Setting up section properties YOUNG
	double Ix_young = 4024620.0;
	double Iy_young = 3278040.0;
	double Ixy_young = -202161.0;
	double Ixyx_young = Ix_young*Iy_young-pow(Ixy_young,2);
	double Area_young = 4239.0;
	
    //Calculating normal force and bending moment YOUNG
	vector<double> Fz_young(nProt_young), Mx_young(nProt_young), My_young(nProt_young);
	for (int i = 0; i < nProt_young; i++)
	{
		Fz_young[i] = 0.736251/1600.0*Prot_young[i][0];
		Mx_young[i] = 23.765/1600.0*Prot_young[i][0];
		My_young[i] = -112.079/1600.0*Prot_young[i][0];
	}
	
	// Reading Osteoblast Coordinates
	vector<vector<double> > obXY_young = ReadDoubleMatrix("precursor_young.txt");
	int nob_young = int(obXY_young.size());
	
	// Reading Osteocytes Coordinates
	vector<vector<double> > ocXY_young = ReadDoubleMatrix("ocytes_young.txt");
	int noc_young = int(ocXY_young.size());
	
	// combined cell coordinates
	int ncell_young = nob_young+noc_young;
	vector<vector<double> > cellXY_young = obXY_young;
	cellXY_young.insert(cellXY_young.end(),ocXY_young.begin(),ocXY_young.end());
	
	vector<vector<short> > agentset_young = GetAgentSet(ncell_young, nob_young, rad, cellXY_young);
	vector<vector<int> > agentConnection_young(ncell_young);
	
	vector<int> agentcount_young(ncell_young), dummyagentcount_young(ncell_young);
	for(int i=0; i<ncell_young; i++)
	{
		int sum = 0;
		for(int j=0; j<ncell_young; j++)
			if(agentset_young[i][j]==1)
			{
				agentConnection_young[i].push_back(j);
				sum = sum + 1; 
			}
		agentcount_young[i] = sum; // Number of connections for each cell
		if ( sum > 0 )
			dummyagentcount_young[i] = sum;
		else
			dummyagentcount_young[i] = 1; // This steps allows for calculation of cells w/out neighbors
	}
	agentset_young.clear();
	
	//determining strains and strain induced Ca responses in OSTEOCYTIC
	//cells.  Assumes that osteocytes are mechanosensors and osteoblasts
	//cannot sense mechanical strain.
	
	vector<double> Vec_young(ncell_young,0);
	vector<vector<double> > strain_young(nProt_young,Vec_young);
	for (int iprot=0; iprot<nProt_young; iprot++)
		for(int j=0; j<ncell_young; j++)
			strain_young[iprot][j] = abs( Fz_young[iprot]/Area_young + cellXY_young[j][1]*(Mx_young[iprot]*Iy_young-My_young[iprot]*Ixy_young)/Ixyx_young -
										 cellXY_young[j][0]*(My_young[iprot]*Ix_young-Mx_young[iprot]*Ixy_young)/Ixyx_young)*1.0e+06;
	
	// End of Input Variables and Calculations of Intermediate Variables
	
	// **************************************************
	// ************** AGED MOUSE INPUT *****************
	// **************************************************
	
	// Reading the protocols
	vector<vector<double> > Prot_aged = ReadDoubleMatrix("prot_aged.txt");
	int nProt_aged = int(Prot_aged.size());
	
	vector<double> prottime_aged(nProt_aged), maxtime_aged(nProt_aged);
	for (int i = 0; i < nProt_aged; i++)
	{
		prottime_aged[i] = ( Prot_aged[i][3] + Prot_aged[i][2] ) * Prot_aged[i][1] / Prot_aged[i][3];
		maxtime_aged[i] = prottime_aged[i] + extratime;
	}
	
	// Setting up section properties OLD
	double Ix_aged = 4.02047e+006;
	double Iy_aged = 3.53954e+006;
	double Ixy_aged = 97445.7;
	double Ixyx_aged = Ix_aged*Iy_aged-pow(Ixy_aged,2);
	double Area_aged = 3733.0;
	
	//Calculating normal force and bending moment OLD
	vector<double> Fz_aged(nProt_aged), Mx_aged(nProt_aged), My_aged(nProt_aged);
	for (int i = 0; i < nProt_aged; i++)
	{
		Fz_aged[i] = 0.736251/1620.7522*Prot_aged[i][0];
		Mx_aged[i] = 23.765/1620.7522*Prot_aged[i][0];
		My_aged[i] = -112.079/1620.7522*Prot_aged[i][0];
	}
	
	// Reading Osteoblast Coordinates
	vector<vector<double> > obXY_aged = ReadDoubleMatrix("precursor_aged.txt");
	int nob_aged = int(obXY_aged.size());
	
	// Reading Osteocytes Coordinates
	vector<vector<double> > ocXY_aged = ReadDoubleMatrix("ocytes_aged.txt");
	int noc_aged = int(ocXY_aged.size());
	
	// combined cell coordinates
	int ncell_aged = nob_aged+noc_aged;
	vector<vector<double> > cellXY_aged = obXY_aged;
	cellXY_aged.insert(cellXY_aged.end(),ocXY_aged.begin(),ocXY_aged.end());
	
	vector<vector<short> > agentset_aged = GetAgentSet(ncell_aged, nob_aged, rad, cellXY_aged);
	vector<vector<int> > agentConnection_aged(ncell_aged);
	
	vector<int> agentcount_aged(ncell_aged), dummyagentcount_aged(ncell_aged);
	for(int i=0; i<ncell_aged; i++)
	{
		int sum = 0;
		for(int j=0; j<ncell_aged; j++)
			if(agentset_aged[i][j]==1)
			{
				agentConnection_aged[i].push_back(j);
				sum = sum + 1;
			}
		agentcount_aged[i] = sum; // Number of connections for each cell
		if ( sum > 0 )
			dummyagentcount_aged[i] = sum;
		else
			dummyagentcount_aged[i] = 1; // This steps allows for calculation of cells w/out neighbors
	}
	agentset_aged.clear();
	
	//determining strains and strain induced Ca responses in OSTEOCYTIC
	//cells.  Assumes that osteocytes are mechanosensors and osteoblasts
	//cannot sense mechanical strain.
	
	vector<double> Vec_aged(ncell_aged,0);
	vector<vector<double> > strain_aged(nProt_aged,Vec_aged);
	for (int iprot=0; iprot<nProt_aged; iprot++)
		for(int j=0; j<ncell_aged; j++)
			strain_aged[iprot][j] = abs( Fz_aged[iprot]/Area_aged + cellXY_aged[j][1]*(Mx_aged[iprot]*Iy_aged-My_aged[iprot]*Ixy_aged)/Ixyx_aged -
										cellXY_aged[j][0]*(My_aged[iprot]*Ix_aged-Mx_aged[iprot]*Ixy_aged)/Ixyx_aged)*1.0e+06;
	
	// reading parameter ranges, 
	vector<vector<double> > ParaRange = ReadDoubleMatrix("ParaOptima.txt");
	int nABM = int(ParaRange[0].size()); //No. of parameters in every set e.g. 8
	
	vector<double> Para = ParaRange[0];  // Initial Position of the the parameter search
	vector<vector<double> > BFRinVivo_combined;
	vector<double> std_combined;
	
	// End of Input Variables and Calculations of Intermediate Variables
	
	time_t start, end;
	double dif;
	clock_t starttime, stoptime; 
	double timeused;
	time (&start);
	starttime = clock();

	// determining the MLE by calling the following function.
	EvalObjFun(nABM, Para, Tcmin, Prot_young, nProt_young, extratime, 
									prottime_young, maxtime_young,
									nob_young, ncell_young, 
									agentConnection_young, agentcount_young, 
									dummyagentcount_young, strain_young, 
									Prot_aged, nProt_aged,  
									prottime_aged, maxtime_aged,
									nob_aged, ncell_aged, 
									agentConnection_aged, agentcount_aged, 
									dummyagentcount_aged, strain_aged,
									BFRinVivo_combined, std_combined);
	
	stoptime = clock();
	time (&end);
	timeused = (double(stoptime - starttime))/double(CLOCKS_PER_SEC);
	
	cout << "CPU time used: " << timeused << " seconds" << endl;
	dif = difftime (end,start);
	cout << "Wall-clock time used: "  << dif << " seconds" << endl;
	
}
