# Supplementary material for: Rescuing Loading Induced Bone Formation at Senescence
Source: PLoS Comput Biol. 2010 Sep 9;6(9):e1000924. doi: 10.1371/journal.pcbi.1000924 (PMC2936512; doi:10.1371/journal.pcbi.1000924)
Supplement: Protocol S1 — Consolidated (‘zipped’) file that includes a ‘readme’, c++ code and necessary input files for compiling and executing the code representing the developed model, and executable files compiled for both Macintosh OSX (Leopard) and windows PC based computer platforms. (5.17 MB ZIP) [file pcbi.1000924.s001.zip › ABMV_PLoS/ocytes_aged.txt]

33.74048401 3.189324597
32.25077346 5.015170464
31.00103788 5.064760041
32.31968677 7.989444113
30.31509745 9.458215839
29.41351404 12.93904153
29.07123951 12.63252387
28.74167825 14.0713928
29.87435874 15.30822555
27.87462722 18.27573584
28.20560056 19.39638201
27.17415333 21.29349933
26.16964975 24.38455489
24.77297319 26.10861483
26.79376829 26.05154791
24.07060036 29.816915
21.19043851 32.34232027
21.02954133 35.20387199
18.14278381 39.51799965
15.73597317 42.20869169
13.96268012 42.09382679
10.96482264 44.13315751
10.70829522 45.83581048
7.906496603 44.36795168
5.945689933 47.23869195
7.244517638 46.96631934
3.211945237 47.61779488
3.817642819 45.19085816
1.169862793 45.60037996
0.940798252 44.83280786
-1.238836941 45.91473335
-0.50859439 46.16859803
-6.509396507 44.6895555
-5.020322308 42.75187083
-9.527976438 42.98983633
-9.159497537 43.49577876
-10.31052016 40.06678074
-10.65963832 42.47843764
-13.97381218 37.31467712
-12.27983135 39.88508668
-14.70580734 37.44725933
-17.39671685 35.5119756
-17.54537672 37.32320437
-19.05865679 34.73141718
-20.06781251 34.74928121
-21.68470748 30.93605004
-23.4142609 30.34547354
-24.2864588 28.3061461
-28.06767279 27.09379744
-29.08116027 25.09588708
-29.74889685 22.97695035
-31.28826317 21.00062761
-33.56021935 19.98614018
-33.61822789 18.41823286
-35.06734547 14.7000576
-36.09654869 12.82854834
-36.49687981 8.451215331
-38.77997587 7.020901386
-38.25736103 5.499680193
-39.11782174 2.971528524
-39.46581524 0.31101062
-40.53076902 -1.674492415
-41.60255029 -4.846699834
-40.16052005 -9.020948306
-41.67177253 -8.712379214
-40.46748094 -12.85165055
-39.47069265 -16.0992968
-38.83525409 -19.57087378
-37.51262184 -21.59552441
-37.09478612 -22.83659464
-34.02166392 -23.85764833
-34.12125123 -26.61480829
-32.46691484 -27.30165329
-31.34898119 -28.77859623
-29.52531988 -29.36089497
-26.48675289 -31.6674335
-21.35440618 -32.45346698
-20.66938924 -34.01132217
-16.4470662 -34.99484322
-17.627087 -35.31274381
-16.69642919 -35.07287048
-13.56404834 -37.3222457
-14.26862217 -35.26777854
-10.15298366 -36.57432927
-9.281845073 -36.70638607
-9.036473245 -37.16994295
-7.15807953 -37.32907051
-4.286719706 -37.31300261
-2.227501145 -38.20275583
0.787222104 -37.57992532
1.55541471 -37.36327288
4.33622068 -38.2702227
3.83791766 -38.81667243
5.317591191 -39.82262708
7.186675775 -38.11768853
8.425112608 -40.08446751
8.988243848 -39.34313577
11.51596066 -37.19747707
12.39689497 -38.92274722
13.45312809 -38.11966653
13.41594626 -37.01939086
17.05409252 -36.73460698
17.03984304 -36.50151366
20.0486421 -36.0640573
22.05446774 -34.9417138
20.71263926 -35.91780474
24.33127221 -33.94841222
26.85638198 -30.93168175
25.78770011 -30.76059149
27.19275441 -31.65587962
29.41467291 -30.73469341
29.72256699 -29.56740604
33.96665011 -27.39499643
31.96469798 -26.42666452
32.67708885 -23.84646314
35.07271861 -20.41452331
35.03401415 -20.46272461
35.09933161 -16.9217085
34.70121025 -11.41468261
33.8849396 -9.114493644
34.39292209 -7.187290774
33.98065243 -6.293623391
34.17304623 -3.755054218
31.21753865 -2.112760506
37.07893248 1.976393517
35.30645302 4.10708904
36.02946235 6.422604806
36.46749106 7.679094861
35.38163931 8.437107161
34.58065195 11.97833628
32.13128696 11.07262009
32.14406184 14.24606244
33.43793496 17.68425886
30.47234532 17.85855015
30.44885442 23.483773
29.60184244 23.021763
28.09413561 25.74287778
28.76134079 25.72710323
26.725757 30.15328399
26.09190643 32.4242897
25.91348055 34.11892849
24.248435 36.59698747
24.9958276 37.01799954
20.55164581 37.48582653
22.73340182 39.80209616
18.68753625 41.9613417
18.29758952 45.14938303
15.66517323 45.02804979
13.84751143 44.97643344
9.086843855 49.74138713
10.51866707 46.80018474
6.357416826 48.9554495
4.306076076 49.0866033
4.053581579 50.63101623
0.200870065 47.95462588
2.907527074 50.87296523
-2.278168172 48.1057767
-0.657590396 48.08270806
-6.346528376 47.09275779
-5.604409429 45.38142841
-7.051822567 46.06463283
-8.368134688 44.85969592
-11.23190181 44.30697192
-12.22305476 44.31933287
-15.46090048 43.08097364
-13.53677493 42.98536671
-15.4889641 40.4100936
-19.17813361 39.77898024
-17.86048994 38.37132713
-20.21334353 38.30147538
-22.12653237 35.88509115
-22.76617476 35.06954703
-25.71109104 32.36980344
-24.56097493 33.51897925
-27.20721406 31.88852177
-26.74373382 30.64119345
-26.40566867 29.26726467
-29.10617457 25.85657211
-31.68961449 24.35892625
-35.88113705 20.6840825
-35.09519675 18.98790974
-36.6368091 18.7599649
-35.86475277 16.63873422
-37.81219905 13.7495652
-38.65930059 14.04400182
-38.17940243 10.99439561
-41.08660061 9.821803092
-41.53244568 5.504802603
-41.23570755 4.304642058
-44.30616837 -0.065118037
-43.2235848 -0.264599981
-45.37977963 -7.608868559
-44.12436178 -11.83935718
-42.13467738 -14.1287826
-43.79997364 -13.74879783
-43.67180635 -16.55747068
-41.89192785 -17.7832462
-42.05168695 -18.71896727
-42.23737348 -22.0856187
-38.31647324 -25.24527858
-36.18542646 -28.69847683
-34.94756307 -30.52541167
-35.9384261 -29.50818624
-31.96804778 -30.55720103
-32.12151452 -32.50436585
-30.92896777 -32.16994998
-27.45297295 -32.82041821
-28.50493236 -33.50590515
-26.21085937 -34.22409333
-21.67308365 -36.12997857
-19.72323471 -37.88400049
-18.50815694 -37.24523634
-13.67701416 -40.07079041
-11.85657573 -40.27350879
-7.92643159 -39.4692642
-7.915082212 -39.82261882
-6.781434027 -41.22042782
-3.813016946 -40.7069671
-2.608948549 -40.27029639
1.737405536 -40.7667579
3.558021238 -42.41111387
6.675865778 -41.45319659
6.621930255 -41.28487507
9.808524004 -41.46861868
11.49985917 -40.35034231
15.4855865 -39.69696658
16.86625038 -41.48560159
19.48075751 -38.67158103
20.39509616 -39.63491225
21.81940785 -38.1463083
22.90125754 -37.49042119
23.98570074 -37.62099231
26.5358349 -36.18037975
28.53370688 -34.16563964
29.7284132 -34.21301491
29.4878292 -34.32478724
30.81471709 -33.38326265
33.57433206 -31.38134283
35.1546216 -30.50324475
36.10970752 -26.30889966
34.9763419 -25.74281521
36.46923667 -20.40066788
36.06672689 -22.18334344
38.51673721 -22.22680561
37.17720005 -18.66093227
35.46411253 -17.76183598
36.43775991 -15.35705411
37.6495669 -10.17122828
37.4562768 -9.020287976
37.29228598 -5.776927767
35.91520756 -5.293627157
34.45360201 0.743001419
38.38286382 1.642433833
39.96653273 3.969095843
39.64200625 6.26158029
36.79806286 9.736316808
37.99180057 11.54259248
34.939385 12.85999483
33.79392505 15.59148813
32.95153739 22.11982906
33.66185363 20.88666477
31.63775036 24.81144994
31.67067774 25.39949874
28.91885964 29.49858442
29.67584518 28.01965606
28.90045268 34.81951367
27.06896832 37.0422193
27.62873457 36.53063702
23.55400115 38.67790418
21.52950017 44.12341102
21.92272265 42.09734339
19.34889088 46.18612116
18.76818032 48.47087273
16.77535034 48.56545016
16.17391792 49.79076839
12.64338985 52.89171652
10.59447727 51.08157414
7.718375026 54.63614709
9.742003856 53.39704394
4.39844231 54.22042705
6.308433514 53.16804769
0.077362647 53.50392501
-3.137419644 52.28290025
-4.607581052 49.70081045
-5.267734677 52.11252546
-7.328837223 48.42729802
-10.44826158 50.03862624
-12.30187268 48.23195799
-10.10211835 46.25760367
-15.3561478 45.35763842
-17.57081771 42.99520881
-16.15280032 43.06033024
-18.44480925 40.794769
-20.70026922 40.4097833
-24.07059798 35.5320351
-25.74903642 35.62273515
-28.71485654 34.08781561
-27.48254448 33.69736285
-28.7462156 31.84305022
-32.24779408 28.45193302
-32.3543958 25.93236931
-34.68185526 23.95171097
-37.9610615 21.97098626
-38.82048533 19.68235579
-39.56541464 16.81899529
-39.25892654 16.43232906
-40.73625087 14.49546539
-41.97311652 12.31568979
-42.4548106 8.253533921
-43.19247674 10.572885
-43.94896514 5.468451123
-44.49131408 6.929452654
-45.46971242 5.398209537
-45.90806109 0.264933536
-45.54680177 2.350665967
-48.03162895 -3.034248344
-47.28565282 -6.204692157
-47.9323958 -4.177133422
-49.09226003 -9.276000552
-47.83693068 -7.99026664
-46.64769427 -12.11135027
-47.24064898 -13.20507061
-47.9175805 -15.33230872
-44.67136291 -18.85157634
-45.21184245 -19.99686699
-46.09773659 -19.99987425
-42.69266323 -23.63426792
-43.41196971 -25.13349468
-40.56581511 -25.98016327
-39.57126276 -30.37076743
-38.02932166 -29.04942077
-36.02165539 -31.3767614
-34.35689811 -33.50109442
-31.49933496 -35.69449191
-28.6138217 -35.73748231
-27.5433412 -38.70380519
-23.83150082 -37.56773057
-22.43792976 -38.80586688
-18.72989987 -42.33694151
-20.28781711 -41.31138356
-13.46901403 -40.75618741
-9.325135379 -42.88850957
-8.494977653 -43.23362935
-1.029368771 -44.28527229
2.110588866 -43.74235713
4.326360584 -44.79490318
5.50710598 -45.05068775
6.537934478 -43.78856997
9.042222237 -44.13128904
13.02638829 -44.8346744
16.27495778 -43.78484433
14.92027175 -43.11083998
17.25308901 -43.46505734
20.8188296 -42.420037
23.09958696 -40.71636202
24.26592574 -41.93211727
26.03912951 -39.49883242
31.12879974 -39.36012468
29.3714175 -37.25047025
32.49567212 -35.90894388
33.36356774 -36.18799234
34.21392127 -32.97390576
35.34348973 -34.8998473
36.23507938 -31.17017184
39.80919302 -31.50795065
39.74188138 -27.30882972
39.09782971 -25.38265477
43.17207053 -22.10176288
41.82821188 -17.9772516
41.07259492 -17.05369467
40.89155374 -10.97170485
41.79793538 -7.701454729
39.42102106 -5.194627237
39.81570922 -2.100187909
42.36510932 1.254003156
42.63772173 1.539471344
41.17277677 5.124604281
42.67268383 7.316101459
40.83865669 9.377190064
38.35652824 12.74904313
36.56955096 17.22914866
35.64700689 25.4626067
34.02035068 27.76555732
31.77870085 29.92805626
32.6859259 32.88606606
31.40205781 34.62415668
29.95119451 38.91936614
27.01351355 40.4112776
26.09827305 40.86954123
22.15705702 46.17536387
22.79663844 48.41989778
19.23287873 50.67077896
14.9426624 53.95338886
11.97774541 53.40514556
8.953145905 55.79028102
5.574612711 55.91839237
1.949519311 55.17458891
0.858831869 55.24529536
-2.63079232 55.07189498
-5.904213983 53.49149695
-9.757703568 51.58211581
-11.94768587 50.0981639
-15.65611509 46.93903962
-15.634479 46.61935411
-18.17572092 46.30684585
-18.75824354 43.45672966
-21.58787974 42.40015174
-24.84031724 38.64249846
-26.55415016 36.0433268
-28.78586129 35.30027687
-33.46690296 29.504242
-33.94030062 26.95468223
-35.90640265 25.43870669
-40.65062959 21.60411658
-41.82743989 19.65552686
-42.90960869 15.41355201
-45.43266712 12.76419603
-44.93300091 13.25944105
-48.27626962 7.531821027
-48.45828601 5.335627353
-49.30620833 -0.688214501
-50.76566762 -4.156777585
-49.98492878 -8.031743317
-52.42791418 -12.02312746
-51.34510438 -15.19529447
-47.95599804 -19.31021228
-46.86697654 -21.6367209
-47.47246508 -24.9065057
-44.629753 -29.62729547
-43.47012884 -30.50086712
-39.78214263 -34.0223264
-36.66126638 -36.73686399
-34.18000954 -36.16496426
-30.02584288 -38.2857843
-21.31503291 -43.55665864
-15.51979352 -43.70199367
-13.59057601 -45.15610486
-10.8586557 -44.22925444
-5.00515256 -46.5049808
-2.814432165 -45.0878487
0.914957379 -45.71835268
2.734672735 -46.35866744
10.18738068 -48.33949165
12.71826953 -47.58653567
17.08028732 -46.60472776
19.02986398 -47.70654194
22.35094005 -45.84814551
26.08274935 -45.36288916
28.05458782 -44.37637736
29.852672 -43.03680363
32.46304612 -40.38947313
32.93168991 -40.68199295
33.79099147 -38.04189037
38.08050984 -36.61412554
40.13298564 -31.67307252
40.39795849 -30.83367418
41.58998236 -28.52721097
42.07076133 -28.68521251
44.90277284 -19.74590786
43.6305753 -17.82086066
44.33083092 -15.52345923
43.21086518 -8.595713766
42.59668207 -2.994159112
43.97701098 -1.251635847
