# Supplementary material for: Rescuing Loading Induced Bone Formation at Senescence
Source: PLoS Comput Biol. 2010 Sep 9;6(9):e1000924. doi: 10.1371/journal.pcbi.1000924 (PMC2936512; doi:10.1371/journal.pcbi.1000924)
Supplement: Protocol S1 — Consolidated (‘zipped’) file that includes a ‘readme’, c++ code and necessary input files for compiling and executing the code representing the developed model, and executable files compiled for both Macintosh OSX (Leopard) and windows PC based computer platforms. (5.17 MB ZIP) [file pcbi.1000924.s001.zip › ABMV_PLoS/ocytes_young.txt]

28.30891278 5.804326698
29.0552189 6.053343821
26.18941787 9.01692452
25.66140761 12.17761022
25.08904342 12.58040787
23.47822888 18.4344589
23.35229608 18.59712089
23.16545688 20.34758933
20.98572235 23.82684852
19.75345498 27.20864231
20.27058011 28.60652446
18.53973468 32.37170513
15.93720076 32.48411949
14.93040572 36.76480907
8.511873282 34.79684372
7.152017605 37.77213214
8.871986451 35.04944055
3.006466287 36.6014908
0.951402544 33.64618053
-1.678824146 34.24559425
0.415861442 36.07383288
-2.058795608 35.65730415
-3.132090204 31.20485436
-9.338799562 30.36271342
-9.055186261 31.21733569
-15.38348521 27.83977836
-15.51295976 23.46790899
-17.03638843 22.2595195
-20.19443367 20.28206203
-21.89234778 21.17084816
-23.19238672 17.91844597
-26.67379933 15.10962287
-30.85729624 13.69510793
-32.08841212 10.24798926
-35.26390415 5.508560703
-34.78177666 3.433082502
-37.14381814 1.651149469
-37.89849595 -0.704840474
-34.76414997 -4.26927495
-37.48047293 -6.317529694
-37.46895868 -8.376208443
-33.43767747 -15.43978886
-30.98325218 -15.42530284
-28.51893387 -22.58723929
-24.74905321 -21.1993392
-20.40562529 -25.75400291
-4.509245423 -31.91998652
-3.066536854 -30.68224556
2.228588448 -31.45852453
5.148248974 -31.59882185
8.69367069 -31.10981452
8.183804989 -33.92991961
15.84329694 -31.02252131
18.72719311 -32.52308168
24.1467818 -31.75127267
22.64797522 -29.5873678
27.71807963 -28.9475177
26.95173606 -27.9116775
32.93798115 -22.76218029
33.76706419 -21.06313965
31.01743429 -17.62999479
33.03223024 -14.87501339
32.26213736 -16.19768891
32.12216204 -13.48515983
29.6713082 -3.857445322
33.06798286 1.447529953
32.26581008 4.69371752
31.25115994 6.742156068
32.00622828 7.292367333
29.95026298 9.578807546
29.41942878 12.34963759
27.86461898 12.73941402
26.98735844 13.64852105
28.35594089 16.58399408
27.36654834 18.67526227
24.66944329 21.48427581
26.49704004 23.77181263
23.86975462 25.22838183
22.26408626 29.81383353
23.39113578 32.06646659
20.20861704 36.74026428
21.92144303 34.39317644
19.29482832 38.36031721
19.25222077 36.35822965
14.16926981 39.33616493
18.01364105 40.95964435
14.08935112 40.99745283
14.81869673 43.95662162
8.418058128 43.49665931
13.39352257 41.61558393
5.983856925 40.0791597
6.226278515 45.14055266
7.780184818 40.95872506
1.656825689 41.60849766
2.635406125 40.55022206
-2.735332597 38.65528567
-0.883577761 42.24368623
-4.233908429 38.80511153
-5.18701113 34.67411907
-8.647401745 36.19663806
-9.020394351 33.57511742
-9.475935341 34.08986683
-16.64644924 31.67243675
-16.033791 28.79320245
-20.25240957 29.13818466
-22.19424735 25.82416111
-21.09605596 23.64364909
-22.72206282 26.73314124
-23.96350107 23.58578895
-27.88865221 22.16143575
-28.68632432 17.39586849
-29.61842591 15.30091568
-33.94447857 15.12148309
-33.50008581 14.67392498
-33.13837722 12.65076045
-35.9944241 10.92339788
-38.00105962 8.142947314
-39.90555422 6.300353679
-39.39363508 4.532396617
-37.95155066 2.596667068
-38.53595331 -1.210315909
-38.66046944 -1.140951632
-38.48367664 -5.463524666
-39.39787721 -7.007229272
-40.48832245 -11.17523151
-38.66305173 -12.50526967
-37.66608065 -13.65070717
-37.47965545 -17.22101679
-32.75840864 -19.31164557
-32.04175771 -20.69810726
-31.59462981 -23.64267643
-33.61266745 -23.35676764
-29.22612935 -25.53142864
-24.1509755 -27.00123582
-25.28319043 -29.59755767
-21.97933785 -28.25994278
-19.80591169 -31.53521047
-16.72940477 -30.92173511
-16.01343789 -32.03041929
-16.17112335 -32.08620492
-13.28255465 -31.55662011
-6.178626156 -32.42397127
-3.517031266 -33.35171788
-1.537038506 -33.43587901
5.356138511 -34.13580669
4.614562662 -34.48061654
9.756276131 -35.08712244
11.97883529 -37.14493101
15.47642233 -36.22093085
16.47101808 -34.45928856
19.28477728 -34.4318609
23.75698789 -38.21529979
24.44586316 -37.6146177
27.53937131 -33.38565092
30.14276523 -31.72495279
35.09400333 -31.02908896
33.53657495 -26.77619602
34.9736145 -28.13900778
36.25312796 -27.76617462
35.729549 -25.16118726
35.77875841 -17.3303395
35.6098302 -16.91118954
37.60513007 -12.41620025
36.59071136 -12.67031198
33.51737759 -8.439844645
33.12060316 -5.455563572
32.9901707 -2.661023646
33.01288874 -1.380868859
36.25990873 -0.046036079
35.08681472 3.146894823
33.63421346 5.591365116
34.62812793 7.722403963
31.23973527 12.48503934
31.248183 13.31637381
30.79786139 14.82363463
29.98645264 18.82109804
29.22578148 21.78949005
28.51762012 21.58439155
25.75282958 25.25484708
25.21658459 28.47635163
25.04876142 34.84683794
20.9788433 37.70610755
22.98684795 38.8550253
22.06202918 38.36420203
20.66877989 40.14423532
17.84058136 46.14053268
13.51953054 45.85760888
15.4032086 47.79864384
11.65898826 47.75483323
9.488634033 50.28319628
10.25268538 46.02403303
5.295837198 45.09340518
5.392159325 49.05089741
3.475009971 48.07976559
-1.995796442 47.87589805
1.655203612 47.80069407
-4.487408579 41.120068
-4.674880475 41.21287634
-9.853984224 41.11350456
-11.04256814 41.12331629
-12.82924422 40.74071262
-12.23410874 38.05546937
-14.89358797 37.63979449
-18.4433802 34.22439051
-17.83149547 32.41378796
-19.48283853 31.99570556
-22.39263699 31.12684981
-22.0168239 30.39227438
-24.85911473 29.81217936
-26.56465979 27.71425167
-26.91864283 25.20559885
-30.86105581 24.20962122
-28.06925 23.40777815
-29.6330587 21.55412546
-32.28624869 17.8161878
-35.44785474 16.52600698
-34.26215829 15.86581015
-39.43138362 14.55121754
-39.72405963 12.33384807
-39.42303225 6.37358795
-41.20150695 4.539700847
-42.54505604 2.658072733
-41.68407393 3.510913558
-45.25833946 -0.88138355
-43.92584822 -2.153469693
-46.28890568 -4.128329901
-44.69819358 -5.881082863
-45.94713863 -5.050180621
-45.85504304 -7.408780039
-44.33464952 -13.55501474
-43.25720553 -9.927292294
-43.12515027 -12.8898078
-43.91943385 -14.14604071
-40.13152618 -15.89444011
-40.24528641 -17.79593647
-39.69928783 -20.2681657
-37.25437862 -19.18799828
-38.68015282 -22.15294173
-35.56679769 -23.90683402
-37.96373242 -22.75562806
-33.77214871 -25.56603431
-33.11002783 -29.74921652
-30.11697141 -29.92916655
-26.9335241 -30.05084615
-29.4262491 -30.87480271
-25.03375833 -32.40462684
-20.52073909 -32.10255146
-20.60888903 -33.21932022
-16.88459671 -34.79837516
-15.14080676 -35.91744975
-9.323612042 -34.87581991
-9.810635835 -38.2754178
-5.940208676 -36.99802523
-5.034741467 -39.96301772
-2.961201086 -38.53739581
2.558818806 -40.34771777
3.436236395 -39.98554194
6.707043153 -40.02597483
8.85887214 -39.09091425
10.47205993 -40.99180555
14.64666983 -41.45509254
17.07736695 -42.69469534
21.92530137 -41.49518907
24.54389901 -41.61452482
29.06342638 -41.9116796
29.89382855 -38.90470833
33.80807832 -38.23175635
32.98296175 -37.90460798
38.25353687 -32.3549244
37.11146871 -32.13212217
38.43110633 -30.59221049
37.26607963 -29.1754643
40.62368414 -27.2854888
38.61303672 -25.82626409
41.62891622 -25.98338833
41.13701331 -20.62711592
37.95084959 -18.72135537
39.76700205 -15.12921521
38.28540679 -13.10511845
39.25967712 -8.673542665
39.32108141 -6.174524898
38.23514433 -5.282620247
37.82416959 -3.111326225
35.25226121 -2.908304171
38.22128711 2.173103661
38.40606646 4.142425549
36.99844798 5.632209716
36.61857906 8.358011921
34.91035632 11.03837707
33.74664942 16.81124421
32.90746407 16.67960147
32.84305813 21.44310117
29.87287475 25.95175677
28.53767144 28.46663816
27.31084993 30.75903561
26.0292863 32.41706979
26.03206627 37.45440881
23.12244993 40.25018855
24.91793458 46.39222649
19.11243917 47.63124506
17.22518091 54.15542235
14.6590741 55.09554471
15.48540193 53.66763309
9.775919075 54.16713187
13.15907296 50.78113912
5.499851041 53.36908088
4.670881247 52.80306371
4.510777305 50.49431108
2.470348865 51.40741606
-1.739668322 47.97584078
-2.183715815 50.58614168
-8.009698998 48.09445277
-8.944662814 44.5043441
-12.66889608 40.48071782
-14.94814743 38.95242112
-17.94380971 38.23200375
-24.19908366 35.33785198
-23.83527716 32.30057161
-26.23475566 30.26190744
-29.5853853 29.8906915
-31.15480179 26.01577469
-32.57336963 25.59143994
-33.1517952 23.12991001
-38.72803324 15.76551928
-41.26704423 15.28554574
-42.29464309 12.26376303
-42.88217948 9.625381175
-46.5767885 5.910349712
-47.23355638 2.035442904
-48.35474704 0.796244644
-47.11454801 -3.542057289
-49.44482181 -5.179889844
-47.06100853 -9.647353061
-47.51988188 -10.61219855
-47.97017432 -15.08018269
-44.35948965 -16.25447195
-44.01376255 -17.9925231
-44.73101071 -22.3645289
-42.83703085 -23.47460828
-39.94751492 -25.22080056
-38.29169193 -29.82684919
-40.27679066 -27.47003934
-36.36644202 -31.55570928
-33.08086685 -33.76244963
-29.66525505 -32.34812692
-29.12845688 -33.94003595
-24.46386764 -36.4709735
-23.45857972 -36.09730046
-19.0905015 -38.02059193
-16.38871591 -37.1244989
-13.31721521 -39.90772897
-12.12633718 -40.2813892
-8.052843568 -39.76082495
-7.966706532 -39.80714127
-2.941064982 -42.63507438
-3.141852101 -41.12943149
0.525608885 -43.70272376
5.825628251 -43.13741982
5.318801544 -44.58612135
11.22298142 -44.85516019
13.960287 -42.98680546
16.01483098 -42.63703188
19.3542926 -46.58913539
24.71617833 -44.06121986
24.22724747 -46.43274265
26.147523 -45.65132868
30.12688647 -45.31090112
32.88457397 -43.27773209
35.12374571 -42.81582291
38.73426249 -37.90287199
39.64929755 -37.71422197
39.44997632 -35.63117859
40.66507857 -33.93464153
43.61136251 -31.43502549
40.36599803 -30.77610283
44.44480735 -25.13467047
43.18519498 -24.18314879
42.91865781 -24.95532159
43.50334975 -21.40923985
41.40919675 -20.95068507
43.16986301 -15.92775715
42.12708658 -13.08282459
42.24358036 -9.535362222
40.21536528 -7.144397633
39.54677359 -3.63332747
38.39875035 -1.128386771
