# Supplementary material for: Rescuing Loading Induced Bone Formation at Senescence
Source: PLoS Comput Biol. 2010 Sep 9;6(9):e1000924. doi: 10.1371/journal.pcbi.1000924 (PMC2936512; doi:10.1371/journal.pcbi.1000924)
Supplement: Protocol S1 — Consolidated (‘zipped’) file that includes a ‘readme’, c++ code and necessary input files for compiling and executing the code representing the developed model, and executable files compiled for both Macintosh OSX (Leopard) and windows PC based computer platforms. (5.17 MB ZIP) [file pcbi.1000924.s001.zip › ABMV_PLoS/Output.cpp]

//////////////////////////////////////////////////////////////////////////////////////////////
// Output.cpp
// The file defines the function OutputToFile.
// The function OutputToFile outputs data to a file.
// This function is called by Iterate.cpp. 
// Created by Jitendra Prasad, Ph.D. / Brandon J. Ausk / Sundar Srinivasan, Ph.D.
// University of Washington at Seattle. 
//////////////////////////////////////////////////////////////////////////////////////////////

#include <string>
#include <sstream>
#include <fstream>
#include <vector>
using namespace std;

void OutputToFile(string DataType, bool IsYoung, int ProtNum, vector< vector<double> > Data, string RowData, string ColumnData)
{
	string filename(DataType);
	if(IsYoung == true)
		filename.append("_Young_");
	else
		filename.append("_Aged_");
	
	if (ProtNum >= 0)
	{
		filename.append("Prot_");
		stringstream ss;
		ss << ProtNum+1;
		filename.append(ss.str());
	}
	
	filename.append(".txt");
	char * cstr;
	cstr = new char [filename.size()+1];
	strcpy (cstr, filename.c_str());
	
	ofstream outfile(cstr);
	//outfile << DataType << " : " << RowData << " in Rows; " << ColumnData << " in Columns." << endl;
	int FieldWidth = 10;
	//outfile.width(FieldWidth);
	//outfile.precision(10);
	//outfile << RowData << " ";
	//outfile << DataType << " ";
	int nRow = Data.size();
	int nColumn = Data[0].size();
	if(ProtNum >= -1)
	{
		int nob = nColumn;
		
		//	for(int i=nob/2; i<nob; i++)
		//	{
		//		outfile.width(FieldWidth);
		//		outfile << i+1 << " ";
		//	}
		//	outfile << endl;
		
		int endtime = nRow;
		for(int t = 0; t < endtime; t++)
		{
			outfile.width(FieldWidth);
			if(ProtNum == -1)
				outfile << t+1 << " ";
			else
				outfile << t << " ";
			for(int i=nob/2; i<nob; i++)
			{
				//outfile.precision(2);
				outfile.width(FieldWidth);
				outfile << Data[t][i] << " ";
			}
			outfile << endl;
		}
	}
	else
	{
		int nProt = nColumn;
		outfile.width(FieldWidth);
		outfile << "Protocol" << " ";
		outfile.width(FieldWidth);
		outfile << DataType << " ";
		outfile << endl;
		
		for(int i=0; i<nProt; i++)
		{
			outfile.width(FieldWidth);
			outfile << i+1 << " ";
			//}
			//outfile << endl;
			int nParam = nRow;
			for(int j = 0; j < nParam; j++)
			{
				//outfile.width(FieldWidth);
				//outfile << j+1 << " ";
				//for(int i=0; i<nProt; i++)
				//{
				outfile.width(FieldWidth);
				outfile << Data[j][i] << " ";
				//}
				outfile << endl;
			}
		}
	}
	outfile.close();
}
