# Supplementary material for: Rescuing Loading Induced Bone Formation at Senescence
Source: PLoS Comput Biol. 2010 Sep 9;6(9):e1000924. doi: 10.1371/journal.pcbi.1000924 (PMC2936512; doi:10.1371/journal.pcbi.1000924)
Supplement: Protocol S1 — Consolidated (‘zipped’) file that includes a ‘readme’, c++ code and necessary input files for compiling and executing the code representing the developed model, and executable files compiled for both Macintosh OSX (Leopard) and windows PC based computer platforms. (5.17 MB ZIP) [file pcbi.1000924.s001.zip › ABMV_PLoS/Output.h]

//////////////////////////////////////////////////////////////////////////////////////////////
// Output.h
// The file declares the function OutputToFile, which is defined in Output.cpp .
// The function OutputToFile outputs data to a text file.
// This function is called by Iterate.cpp. 
// Created by Jitendra Prasad, Ph.D. / Brandon J. Ausk / Sundar Srinivasan, Ph.D.
// University of Washington at Seattle. 
//////////////////////////////////////////////////////////////////////////////////////////////

#ifndef _OUTPUT_H
#define _OUTPUT_H
//Function Declaration
void OutputToFile(string DataType, bool IsYoung, int ProtNum, vector< vector<double> > Data, string RowData, string ColumnData);
#endif
