# Supplementary material for: Rescuing Loading Induced Bone Formation at Senescence
Source: PLoS Comput Biol. 2010 Sep 9;6(9):e1000924. doi: 10.1371/journal.pcbi.1000924 (PMC2936512; doi:10.1371/journal.pcbi.1000924)
Supplement: Protocol S1 — Consolidated (‘zipped’) file that includes a ‘readme’, c++ code and necessary input files for compiling and executing the code representing the developed model, and executable files compiled for both Macintosh OSX (Leopard) and windows PC based computer platforms. (5.17 MB ZIP) [file pcbi.1000924.s001.zip › ABMV_PLoS/precursor_aged.txt]

30.6651 -0.0856972
30.6651 1.9143
30.6651 3.9143
29.6651 5.9143
29.6651 7.9143
28.6651 9.9143
28.6651 11.9143
28.6651 13.9143
27.6651 15.9143
26.6651 17.9143
25.6651 19.9143
25.6651 22.9143
24.6651 23.9143
23.6651 26.9143
22.6651 29.9143
21.6651 31.9143
19.6651 33.9143
17.6651 36.9143
16.6651 39.9143
13.6651 40.9143
10.6651 42.9143
8.66515 43.9143
5.66515 44.9143
2.66515 43.9143
-0.334854 43.9143
-3.33485 41.9143
-6.33485 40.9143
-8.33485 39.9143
-11.3349 37.9143
-13.3349 36.9143
-15.3349 35.9143
-17.3349 33.9143
-19.3349 31.9143
-21.3349 29.9143
-23.3349 28.9143
-24.3349 26.9143
-26.3349 24.9143
-28.3349 23.9143
-29.3349 21.9143
-31.3349 19.9143
-32.3349 17.9143
-33.3349 15.9143
-34.3349 13.9143
-35.3349 10.9143
-36.3349 8.9143
-37.3349 6.9143
-38.3349 4.9143
-38.3349 1.9143
-39.3349 -0.0856972
-39.3349 -3.0857
-40.3349 -6.0857
-40.3349 -8.0857
-39.3349 -11.0857
-39.3349 -14.0857
-38.3349 -16.0857
-36.3349 -18.0857
-35.3349 -20.0857
-33.3349 -23.0857
-32.3349 -25.0857
-29.3349 -26.0857
-28.3349 -28.0857
-25.3349 -29.0857
-23.3349 -30.0857
-21.3349 -31.0857
-18.3349 -32.0857
-16.3349 -33.0857
-14.3349 -34.0857
-12.3349 -35.0857
-9.33485 -35.0857
-7.33485 -36.0857
-5.33485 -36.0857
-3.33485 -36.0857
-0.334854 -37.0857
1.66515 -37.0857
4.66515 -38.0857
6.66515 -38.0857
9.66515 -37.0857
11.6651 -37.0857
14.6651 -36.0857
17.6651 -36.0857
19.6651 -35.0857
21.6651 -34.0857
23.6651 -32.0857
25.6651 -30.0857
27.6651 -29.0857
29.6651 -27.0857
30.6651 -24.0857
30.6651 -21.0857
31.6651 -19.0857
31.6651 -16.0857
32.6651 -14.0857
31.6651 -11.0857
31.6651 -9.0857
31.6651 -7.0857
31.6651 -5.0857
30.6651 -2.0857
44.6651 -0.0856972
43.6651 1.9143
43.6651 4.9143
42.6651 7.9143
41.6651 10.9143
40.6651 12.9143
39.6651 15.9143
39.6651 18.9143
38.6651 21.9143
37.6651 24.9143
36.6651 27.9143
34.6651 30.9143
33.6651 33.9143
32.6651 36.9143
30.6651 39.9143
28.6651 42.9143
25.6651 45.9143
23.6651 48.9143
20.6651 51.9143
18.6651 54.9143
14.6651 55.9143
10.6651 57.9143
7.66515 57.9143
3.66515 57.9143
-0.334854 56.9143
-4.33485 55.9143
-7.33485 53.9143
-11.3349 51.9143
-14.3349 49.9143
-17.3349 47.9143
-19.3349 45.9143
-22.3349 43.9143
-24.3349 40.9143
-26.3349 38.9143
-29.3349 36.9143
-31.3349 34.9143
-33.3349 31.9143
-34.3349 28.9143
-36.3349 26.9143
-39.3349 24.9143
-40.3349 22.9143
-42.3349 19.9143
-43.3349 16.9143
-45.3349 14.9143
-46.3349 11.9143
-48.3349 8.9143
-49.3349 5.9143
-50.3349 2.9143
-51.3349 -0.0856972
-52.3349 -4.0857
-53.3349 -7.0857
-53.3349 -11.0857
-52.3349 -14.0857
-51.3349 -18.0857
-50.3349 -21.0857
-49.3349 -24.0857
-46.3349 -27.0857
-44.3349 -30.0857
-42.3349 -32.0857
-39.3349 -35.0857
-36.3349 -37.0857
-33.3349 -38.0857
-31.3349 -40.0857
-28.3349 -41.0857
-25.3349 -43.0857
-22.3349 -44.0857
-19.3349 -45.0857
-15.3349 -45.0857
-12.3349 -46.0857
-9.33485 -46.0857
-6.33485 -47.0857
-3.33485 -47.0857
-0.334854 -48.0857
2.66515 -48.0857
5.66515 -48.0857
8.66515 -49.0857
12.6651 -48.0857
15.6651 -48.0857
18.6651 -48.0857
22.6651 -47.0857
25.6651 -46.0857
28.6651 -45.0857
32.6651 -43.0857
35.6651 -41.0857
37.6651 -39.0857
40.6651 -36.0857
42.6651 -33.0857
43.6651 -30.0857
44.6651 -27.0857
44.6651 -23.0857
45.6651 -20.0857
45.6651 -16.0857
45.6651 -13.0857
45.6651 -10.0857
45.6651 -6.0857
44.6651 -3.0857
