# Supplementary material for: Rescuing Loading Induced Bone Formation at Senescence
Source: PLoS Comput Biol. 2010 Sep 9;6(9):e1000924. doi: 10.1371/journal.pcbi.1000924 (PMC2936512; doi:10.1371/journal.pcbi.1000924)
Supplement: Protocol S1 — Consolidated (‘zipped’) file that includes a ‘readme’, c++ code and necessary input files for compiling and executing the code representing the developed model, and executable files compiled for both Macintosh OSX (Leopard) and windows PC based computer platforms. (5.17 MB ZIP) [file pcbi.1000924.s001.zip › ABMV_PLoS/precursor_young.txt]

28.4367 -0.399384
27.4367 1.60062
27.4367 3.60062
27.4367 4.60062
26.4367 6.60062
25.4367 8.60062
25.4367 10.6006
24.4367 11.6006
24.4367 13.6006
24.4367 16.6006
23.4367 17.6006
22.4367 19.6006
21.4367 21.6006
20.4367 23.6006
20.4367 26.6006
19.4367 28.6006
17.4367 30.6006
15.4367 31.6006
13.4367 32.6006
10.4367 32.6006
8.43666 32.6006
6.43666 32.6006
3.43666 32.6006
1.43666 31.6006
-0.563339 30.6006
-2.56334 29.6006
-4.56334 28.6006
-6.56334 27.6006
-7.56334 27.6006
-9.56334 25.6006
-11.5633 25.6006
-12.5633 24.6006
-14.5633 23.6006
-15.5633 22.6006
-17.5633 21.6006
-18.5633 19.6006
-20.5633 19.6006
-22.5633 18.6006
-23.5633 17.6006
-24.5633 15.6006
-26.5633 14.6006
-27.5633 12.6006
-29.5633 11.6006
-29.5633 9.60062
-31.5633 7.60062
-32.5633 5.60062
-33.5633 3.60062
-34.5633 1.60062
-34.5633 -0.399384
-34.5633 -2.39938
-34.5633 -5.39938
-33.5633 -7.39938
-32.5633 -9.39938
-31.5633 -11.3994
-30.5633 -13.3994
-29.5633 -14.3994
-28.5633 -16.3994
-27.5633 -18.3994
-25.5633 -19.3994
-23.5633 -21.3994
-22.5633 -22.3994
-20.5633 -23.3994
-18.5633 -24.3994
-16.5633 -24.3994
-14.5633 -25.3994
-13.5633 -26.3994
-11.5633 -26.3994
-9.56334 -27.3994
-7.56334 -28.3994
-5.56334 -28.3994
-4.56334 -29.3994
-2.56334 -29.3994
-0.563339 -30.3994
1.43666 -30.3994
3.43666 -30.3994
5.43666 -31.3994
7.43666 -31.3994
10.4367 -31.3994
12.4367 -31.3994
14.4367 -31.3994
17.4367 -31.3994
20.4367 -31.3994
22.4367 -29.3994
23.4367 -28.3994
26.4367 -27.3994
27.4367 -24.3994
28.4367 -22.3994
28.4367 -20.3994
29.4367 -17.3994
29.4367 -15.3994
30.4367 -13.3994
30.4367 -11.3994
29.4367 -8.39938
29.4367 -6.39938
29.4367 -4.39938
28.4367 -2.39938
40.4367 -0.399384
39.4367 2.60062
38.4367 4.60062
37.4367 6.60062
36.4367 9.60062
35.4367 11.6006
35.4367 14.6006
34.4367 16.6006
33.4367 19.6006
33.4367 21.6006
32.4367 24.6006
31.4367 27.6006
30.4367 30.6006
29.4367 33.6006
29.4367 37.6006
27.4367 41.6006
26.4367 45.6006
24.4367 49.6006
21.4367 53.6006
18.4367 54.6006
14.4367 55.6006
10.4367 55.6006
6.43666 54.6006
3.43666 53.6006
-0.563339 51.6006
-3.56334 50.6006
-6.56334 48.6006
-9.56334 46.6006
-12.5633 44.6006
-15.5633 42.6006
-17.5633 40.6006
-19.5633 38.6006
-22.5633 37.6006
-24.5633 35.6006
-26.5633 33.6006
-28.5633 31.6006
-30.5633 29.6006
-32.5633 27.6006
-34.5633 25.6006
-36.5633 23.6006
-38.5633 21.6006
-40.5633 19.6006
-42.5633 16.6006
-43.5633 14.6006
-45.5633 11.6006
-47.5633 8.60062
-48.5633 5.60062
-49.5633 2.60062
-50.5633 -0.399384
-50.5633 -3.39938
-50.5633 -7.39938
-49.5633 -10.3994
-49.5633 -13.3994
-47.5633 -16.3994
-46.5633 -19.3994
-45.5633 -22.3994
-42.5633 -24.3994
-40.5633 -27.3994
-38.5633 -30.3994
-36.5633 -31.3994
-33.5633 -33.3994
-30.5633 -34.3994
-27.5633 -35.3994
-25.5633 -37.3994
-21.5633 -37.3994
-19.5633 -39.3994
-16.5633 -39.3994
-14.5633 -40.3994
-11.5633 -41.3994
-8.56334 -42.3994
-6.56334 -43.3994
-3.56334 -43.3994
-0.563339 -44.3994
2.43666 -45.3994
5.43666 -45.3994
8.43666 -45.3994
11.4367 -46.3994
15.4367 -46.3994
18.4367 -47.3994
22.4367 -47.3994
26.4367 -47.3994
30.4367 -47.3994
34.4367 -46.3994
38.4367 -44.3994
40.4367 -41.3994
42.4367 -38.3994
43.4367 -34.3994
44.4367 -30.3994
44.4367 -26.3994
44.4367 -22.3994
44.4367 -19.3994
43.4367 -15.3994
42.4367 -12.3994
42.4367 -9.39938
41.4367 -6.39938
40.4367 -3.39938
