# Supplementary material for: Rescuing Loading Induced Bone Formation at Senescence
Source: PLoS Comput Biol. 2010 Sep 9;6(9):e1000924. doi: 10.1371/journal.pcbi.1000924 (PMC2936512; doi:10.1371/journal.pcbi.1000924)
Supplement: Protocol S1 — Consolidated (‘zipped’) file that includes a ‘readme’, c++ code and necessary input files for compiling and executing the code representing the developed model, and executable files compiled for both Macintosh OSX (Leopard) and windows PC based computer platforms. (5.17 MB ZIP) [file pcbi.1000924.s001.zip › ABMV_PLoS/prot_aged.txt]

1200.0 50.0 0.0 1.0
2400.0 50.0 0.0 1.0
1200.0 50.0 10.0 1.0
2400.0 50.0 10.0 1.0
2400.0 50.0 20.0 1.0
2400.0 250.0 10.0 1.0
1200.0 500.0 0.0 1.0
